# Supplementary material for: Temporal mechanically-induced signaling events in bone and dorsal root ganglion neurons after in vivo bone loading
Source: PLoS One. 2018 Feb 27;13(2):e0192760. doi: 10.1371/journal.pone.0192760 (PMC5828357; doi:10.1371/journal.pone.0192760)
Supplement: S1 File — (XLSX) [file pone.0192760.s001.xlsx]

## Sheet: All data
	Experiment	Rat ID	Time (hrs)	Group	Limb	p70	JNK	ERK	PKB473	PKB308	CGRP	BDNF	cfos	cjun	NGF
	2	PS4	0.25	1	1	10.78	8.76967	18.877	21.678	22.7833	1.775	1.525	1.90471	0.469313	1.417
	2	PS6	0.25	1	1	17.931	7.03667	7.438	14.415	13.1693	1.444	2.03	0.949559	1.35271	1.259
	2	PS8	0.25	1	1	44.079	2.71467	12.751	11.964	20.4033	1.502	1.406	0.932736	1.03964	2.233
	2	PS4	0.25	1	2	17.11	5.49567	12.094	14.925	17.0383	1.198	1.471	1.11647	1.42791	2.016
	2	PS6	0.25	1	2	30.989	3.51267	12.125	2.203	12.8973	1.916	5.508	4.32613	3.19209	1.707		Western Bone data		Optical density
	2	PS8	0.25	1	2	36.349	8.36667	11.406	6.049	5.05133	1.371	1.438	0.841041	0.911842	1.768		DRG Gene expression
	2	PL5	0.25	2	1	14.839	9.96367	38.357	15.359	24.2133	0.703	0.794	0.708282	0.785257	1.292
	2	PL7	0.25	2	1	22.018	17.1937	47.099	8.706	18.1663	0.738	1.073	1.09291	0.919549	1.426
	2	PL9	0.25	2	1	46.069	17.6627	30.861	15.307	16.1323	1.508	1.15	1.674	1.18259	2.011		Group designation
	2	PL5	0.25	2	2	26.832	3.98867	18.189	12.69	27.1563	1.866	1.924	1.27711	1.23201	1.268		1= control
	2	PL7	0.25	2	2	29.978	4.01967	11.011	9.49	7.04233	0.304	0.396	0.332814	0.462866	0.936		2=load
	2	PL9	0.25	2	2	44.079	16.3177	10.254	14.677	8.56733	0.978	0.812	0.480331	0.768666	0.88
	3	PS7	1	1	1	31.0387	21.4823	18.5187	20.4397	33.295	1.457	1.87	1.88171	1.37156	3.359		Limb
	3	PS9	1	1	1	23.4367	24.4493	6.80667	15.8517	30.172	1.937	2.37	1.99185	1.30664	2.166		1= Right
	3	PS10	1	1	1	61.5147	32.7452	17.6937	26.5267	5.222	0.409	0.582	0.342342	0.456049	0.697		2= Left
	3	PS7	1	1	2	23.7487	22.3153	20.4037	19.4887	31.072	2.054	2.818	1.70093	1.50642	1.434
	3	PS9	1	1	2	30.6897	35.2122	4.32967	7.06667	19.121	1.444	1.545	1.03799	0.906026	2.8
	3	PS10	1	1	2	56.3117	31.3023	9.20467	15.6697	15.916	1.635	0.975	0.777144	0.945947	2.312
	3	PL6	1	2	1	39.0217	29.4243	42.1167	28.9397	31.264	1.105	1.085	0.955212	0.802167	1.793
	3	PL8	1	2	1	22.5727	36.9832	15.8947	11.3357	9.019	1.667	0.852	1.06981	0.865679	1.799
	3	PL10	1	2	1	30.1077	29.9862	21.5867	15.8467	15.39	2.127	2.006	3.95552	1.31574	1.721
	3	PL6	1	2	2	21.1017	25.6292	8.88867	15.5317	26.092	0.991	0.981	1.42697	0.814683	2.269
	3	PL8	1	2	2	34.3187	37.8462	6.00767	7.74367	7.872	1.229	1.138	0.778848	0.755692	1.559
	3	PL10	1	2	2	13.6307	43.8483	6.00067	9.83167	18.273	2.909	2.427	4.74321	1.78083	1.211
	4	PS12	6	1	1	26.6283	54.276	67.101	29.883	38.9247	0.669	0.725	0.442287	0.493594	0.883
	4	PS13	6	1	1	28.8663	6.963	79.125	18.508	33.4737	1.628	1.402	0.671321	0.860177	1.964
	4	PS14	6	1	1	66.3153	16.135	70.005	2.484	20.9047	2.054	2.355	4.0863	1.57786	2.992
	8	PS18	6	1	1	51.893	6.59167	15.9327	4.26067	21.3297	1.103	1.186	0.878		1.146
	8	PS19	6	1	1	28.422	30.1647	23.2537	27.1187	33.6817	1.101	1.872	3.907		3.524
	4	PS12	6	1	2	13.4683	41.334	57.031	18.482	23.8367	2.188	1.677	0.870865	0.902586	2.194
	4	PS13	6	1	2	47.3573	16.793	116.297	31.288	69.1787	1.022	0.867	0.819412	0.569617	0.948
	4	PS14	6	1	2	45.6693	41.401	112.567	0.088	18.9017	4.101	3.685	3.55108	1.76482	3.488
	8	PS18	6	1	2	46.995	-1.75133	72.2327	15.3517	24.4207	1.693	1.936	0.816		1.587
	8	PS19	6	1	2	49.251	37.6927	32.8827	38.5747	56.0127	0.951	0.924	0.676		1.31
	4	PL15	6	2	1	72.7403	4.34	99.241	30.853	42.4357	1.842	1.872	1.36074	1.35329	3.106
	4	PL16	6	2	1	46.3843	29.664	89.724	3.694	54.2767	1.338	1.756	0.939524	1.06423	1.203
	4	PL20	6	2	1	68.8703	35.863	108.968	39.786	68.0807	1.7	1.797	2.07		1.326
	8	PL21	6	2	1	66.831	1.71167	39.2377	32.0497	23.3717	1.142	1.093	0.986		2.966
	8	PL22	6	2	1	23.534	12.2087	53.5027	40.2637	77.5477	0.433	0.71	1.02		1.367
	4	PL15	6	2	2	40.6613	31.685	85.352	21.132	53.8217	2.169	2.53	2.12557	1.10368	2.894
	4	PL16	6	2	2	41.2423	53.528	79.071	0.041	41.6187	2.231	1.597	0.704824	0.881983	0.991
	4	PL20	6	2	2	23.7803	23.051	76.444	28.658	31.2357	1.193	1.7	1.359		1.817
	8	PL21	6	2	2	67.87	-2.32733	49.1607	22.2867	66.9567	0.951	0.869	0.683		2.017
	8	PL22	6	2	2	73.494	14.9107	42.5567	30.7117	89.8267	0.614	0.493	0.403		0.729
	5	PS15	12	1	1	75.612	15.5533	27.1123	18.7813	31.69	1.074	1.365	1.25878	1.11893	1.135
	5	PS16	12	1	1	29.326	21.6463	19.4053	27.4853	30.018	1.383	1.235	0.888786	0.903212	1.344
	5	PS17	12	1	1	14.304	56.8753	20.6353	21.2623	17.503	2.966	2.969	2.92377	1.68084	2.754
	7	PS23	12	1	1	22.2229	90.1554	42.8992	68.913	28.4511	1.195	1.086	0.339		1.121
	7	PS24	12	1	1	7.10245	185.005	46.3973	75.4029	32.7828	4.368	3.585	0.962		1.561
	5	PS15	12	1	2	50.119	57.8083	25.4593	27.5143	36.92	2.498	2.29	1.69847	1.44133	2.696
	5	PS16	12	1	2	3.792	6.35733	26.8623	31.9943	24.609	0.943	1.035	1.364	1.01863	2.711
	5	PS17	12	1	2	25.825	75.3523	31.9033	27.5503	34.628	2.3	3.206	2.03659	1.12549	2.242
	7	PS23	12	1	2	37.43	186.975	59.3416	62.4445	64.8581	1.26	1.844	0.722		1.298
	7	PS24	12	1	2	2.77753	285.884	52.1779	9.07888	26.8117	1.66	1.803	0.794		1.129
	5	PL17	12	2	1	75.558	3.57033	32.4133	28.9913	29.729	1.992	2.326	0.583465	0.944908	1.008
	5	PL18	12	2	1	28.053	16.4313	24.5113	50.0013	45.713	1.058	1.54	1.34289	1.08452	1.097
	5	PL19	12	2	1	26.431	14.0723	34.6393	48.4103	32.974	3.67	4.22	2.81905	1.6141	3.072
	7	PL26	12	2	1	32.9396	93.7828	43.37	55.7803	37.8328	0.891	0.935	0.821		1.673
	7	PL27	12	2	1	2.73025	286.984	119.888	5.27104	58.0185	0.813	1.231	0.761		1.605
	5	PL17	12	2	2	41.139	61.0583	21.8663	23.6763	36.385	1.854	3.632	0.777033	1.01907	1.84
	5	PL18	12	2	2	29.265	68.2973	29.5523	57.7653	49.363	1.298	1.829	0.822607	0.913212	1.389
	5	PL19	12	2	2	-15.297	78.5113	30.1133	63.8953	53.763	6.777	6.856	2.35793	1.88438	1.933
	7	PL26	12	2	2	16.0912	133.064	12.9737	60.7073	46.138	0.694	0.681	0.379		0.574
	7	PL27	12	2	2	-6.07327	387.374	112.735	10.4774	18.1899	3.299	2.906	1.456		2.312
	6	PS20	24	1	1	23.2283	44.3313	11.544	20.0937	55.295	3.018	3.186	1.182		1.075
	6	PS21	24	1	1	11.0603	38.0803	54.844	20.5047	30.789	0.527	0.683	0.18		0.335
	6	PS22	24	1	1	10.5043	63.9073	62.155	16.8017	17.084	471.432	54.8	3.114		2.699
	9	PS25	24	1	1	12.4132	37.1039	21.9352	11.3855	6.79019	1.685	1.712	1.099		2.607
	9	PS26	24	1	1	5.60736	5.77597	23.3546	8.18551	11.9753	1.27	1.165	0.678		1.342
	9	PS27	24	1	1	9.09855	19.4712	4.57015	16.0162	6.71255	2.773	2.563	1.476		1.65
	6	PS20	24	1	2	20.4203	19.4373	8.816	26.4657	21.845	2.966	2.764	0.691		1.214
	6	PS21	24	1	2	18.0053	19.0763	20.228	19.2437	13.898	1.538	1.964	1.282		1.298
	6	PS22	24	1	2	12.3463	48.6253	42.592	14.7507	18.78	0.893	1.101	0.292		0.933
	9	PS25	24	1	2	4.51813	7.53314	45.3499	8.00932	9.56186	4.615	3.309	1.302		1.214
	9	PS26	24	1	2	6.75166	0.999319	7.72273	12.5038	11.6983	0.34	0.743	1.138		1.043
	9	PS27	24	1	2	13.7952	16.9953	9.4817	17.3998	14.8314	1.084	1.317	0.98		2.491
	6	PL23	24	2	1	18.2133	28.7793	11.219	17.4577	40.888	0.819	0.953	0.782		1.144
	6	PL24	24	2	1	12.5953	30.2153	29.908	15.1517	8.062	0.903	1.999	0.786		1.608
	6	PL25	24	2	1	15.5123	46.8083	43.091	11.9777	20.799	1.975	1.98	0.508		0.849
	9	PL28	24	2	1	17.0069	31.7996	32.6879	21.9055	13.2662	0.577	0.84	0.481		0.762
	9	PL29	24	2	1	5.35311	8.99216	24.7951	19.3039	14.4737	1.214	2.161	1.038		1.471
	9	PL30	24	2	1	7.04736	15.2155	14.7158	13.6912	7.35145	1.441	1.631	0.453		1.207
	6	PL23	24	2	2	37.6513	19.1483	19.578	23.5127	25.143	1.589	1.702	2.306		1.218
	6	PL24	24	2	2	49.3713	26.6683	30.451	28.9447	24.472	2.085	2.93	0.966		3.509
	6	PL25	24	2	2	10.4703	20.1643	35.65	20.5727	47.781	2.482	2.772	1.33		0.185
	9	PL28	24	2	2	7.16105	3.67043	14.6164	11.1807	7.02571	0.321	0.403	0.192		0.419
	9	PL29	24	2	2	11.0691	16.5951	13.7644	27.5156	19.5544	1.392	1.677	1.013		1.215
	9	PL30	24	2	2	19.9232	15.4722	16.5612	13.4931	14.6284	0.935	1.207	0.637		1.438
